# Supplementary material for: Artificially decreased dissolved oxygen increases the persistence of Trichomonas gallinae in water
Source: Int J Parasitol Parasites Wildl. 2019 Apr 7;9:100–3. doi: 10.1016/j.ijppaw.2019.04.002 (PMC6463543; doi:10.1016/j.ijppaw.2019.04.002)
Supplement: Multimedia component 2 [file mmc2.xml]

<?xml version="1.0" encoding="UTF-8" standalone="no"?><data:data><datasets><author>rgerhold@utk.edu</author><type>0</type><dataset><value>1</value><reason>Data will be made available on request</reason><comments/></dataset></datasets></data:data>
